# Supplementary material for: The Contradictions of Telehealth User Experience in Chronic Obstructive Pulmonary Disease (COPD): A Qualitative Meta-Synthesis
Source: PLoS One. 2015 Oct 14;10(10):e0139561. doi: 10.1371/journal.pone.0139561 (PMC4605508; doi:10.1371/journal.pone.0139561)
Supplement: S2 File — (XLSX) [file pone.0139561.s002.xlsx]

## Sheet: Sheet1
1st answer = AHM; 2nd answer = LB; discrepancies highlighted in orange and bold type indicates the final decision after discussion between 2 reviewers.
Yes, no, unclear	Hibbert 2004	Mair 2008	Horton 2008	Ure 2011	Fairbrother 2012	Huniche 2012	Fairbrother 2013	Gale 2013	Williams 2014	Dinesen 2013
clear statement of aims?	YES	YES	YES	YES	YES	YES	YES	YES	YES	YES
consider the goal of the research, its importance and relevance
Is qualitative methodology appropriate?	YES	YES	YES	YES	YES	YES	YES	YES	YES	YES
Did the researcher justify the research design (e.g. did they discuss how they decided which methods to use?)	YES/YES	YES/YES	YES/YES	YES/YES	YES/YES	YES/YES	YES/YES	YES/YES	Yes/YES	YES/yes
did the researcher explain how the participants were selected?	YES/YES	YES/NO	Unclear/YES	YES/YES	YES/YES	YES/YES	YES/YES	YES/UNCLEAR	Yes/YES	YES/yes
Did the researcher explain why the participants they selected were the most appropriate to provide access to the type of knowledge sought by the study?	YES/YES	YES/YES	NO/NO	YES/YES	YES/YES	YES/YES	YES/YES	YES/YES	Yes/YES	YES/yes
Were there any discussions around recruitment (e.g. why some people chose not to take part)?	NO/NO	NO/NO	NO/YES	YES/YES	YES/YES	YES/YES	NO/YES	YES/YES	Yes/YES	YES/yes
Was the setting for data collection justfied?	YES/YES	YES/YES	YES/YES	YES/YES	YES/YES	YES/YES	YES/YES	YES/YES	Yes/YES	YES/yes
Was it clear how the data were collected (e.g. focus group, semistructured interview etc.)?	YES/YES	YES/YES	YES/YES	YES/YES	YES/YES	YES/YES	YES/YES	YES/YES	Yes/YES	YES/yes
Did the researcher justify the methods chosen?	YES/YES	YES/YES	YES/YES	YES/YES	YES/YES	YES/YES	YES/YES	YES/YES	Yes/YES	YES/yes
Did the researcher make the methods explicit (e.g. for interview method, is there an indication of how interviews were conducted, did they use a topic guide?)	YES/YES	YES/YES	NO/NO	YES/YES	YES/YES	YES/YES	YES/YES	YES/YES	Yes/YES	YES/yes
If the methods were modified during the study, did the researcher explain how and why?	N/A N/A	N/A N/A	N/A N/A	N/A N/A	N/A N/A	N/A N/A	N/A N/A	N/A	N/A N/A	N/A/N/A
is the form of data clear (e.g. tape recordings, video material)?	YES/YES	YES/YES	NO/NO	YES/YES	YES/YES	NO/unclear	YES/YES	YES/YES	Yes/YES	YES/yes
Did the researcher discuss saturation of data?	NO/NO	NO/NO	NO/NO	YES/YES	YES/YES	NO/NO	YES/YES	YES/YES	No/NO	YES/yes
Did the researcher critically examine their own role, potential bias and influence during the formulation of the research questions?	NO/NO	NO/NO	NO/NO	NO/NO	NO/NO	NO/NO	NO/NO	NO/NO	No/NO	NO/NO
Did the researcher citically examine their own role, potential bias and influence during data collection, including sample recruitment and choice of location?	NO/NO	NO/NO	NO/NO	NO/NO	Partially/UNCLEAR	NO/NO	Partially/UNCLEAR	NO/NO	Yes/YES	NO/NO
Did the researcher discuss how they responded to events during the study, including the implications of any changes to research design?	NO/NO	N/A/NO	YES/YES	N/A NO	N/A NO	N/A NO	N/A NO	N/A	N/A NO	NO/NO
Were there sufficient details of how research was explained to participants for the reader to assess whether ethical standards were maintained?	UNCLEAR/UNCLEAR	Unclear/UNCLEAR	Unclear/UNCLEAR	Unclear/UNCLEAR	Unclear/UNCLEAR	Unclear/YES	Unclear/UNCLEAR	YES/YES	Unclear/NO	NO/NO
Did the researcher discuss ethical issues raised by the study (e.g. confidentiality, informed consent, the effect of the study on participants)	NO/NO	NO/NO	YES/YES	YES/yes	NO/NO	YES/YES	NO/NO	YES/YES	NO/NO	YES/NO
Was approval sought from an ethics committee?	YES/YES	YES/YES	YES/YES	YES/YES	YES/YES	YES/YES	YES/YES	no/NO	Yes/YES	YES/YES
Was there an in-depth description of the analysis process?	NO/NO	YES/YES	NONO	YES/YES	YES/YES	YES/YES	YES/YES	YES/YES	Yes/YES	YES/yes
If thematic analysis was used, was it clear how the categories/themes were derived from the data?	YES/yes	YES/YES	NO/NO	YES/YES	YES/yes	YES/YES	YES/YES	YES/YES	YES/YES	UNCLEAR/UNCLEAR
Did the researcher explain how the data presented were selected from the original sample to demonstrate the analysis process?	NO/NO	YES/YES	NO/NO	YES/YES	YES/YES	YES/YES	YES/YES	YES/YES	Yes/YES	YES/YES
Were sufficient data presented to support the findings?	YES/YES	YES/YES	Unclear/UNCLEAR	YES/YES	YES/YES	Unclear/UNCLEAR	YES/YES	YES/YES	Yes/YES	NO/NO
Were contradictory data taken into account?	YES/YES	YES/YES	YES/YES	YES/YES	YES/YES	YES/YES	Unclear/YES	No/NO	Yes/YES	YES/YES
Did the researcher critically examine their own role, potential bias and influence during analysis and selection of data for presentation?	NO/NO	NO/NO	NO/NO	NO/NO	YES/YES	NO/NO	YES/YES	NO/NO	Yes/YES	NO/NO
Were the findings explicit?	YES/YES	YES/YES	YES/YES	YES/YES	YES/YES	YES/YES	YES/YES	YES/YES	Yes/YES	YES/YES
Was there adequate discussion of the evidence both for and against the researcher's arguments?	YES/YES	NO/NO	NO/NO	YES/YES	YES/YES	YES/YES	YES/YES	YES/YES	Yes/YES	YES/YES
Did the researcher discuss the credibility of their findings (e.g. triangulation, respondent validation, more than one analyst)?	NO/NO	NO/NO	NO/NO	YES/YES	YES/YES	YES/YES	YES/YES	YES/YES	Yes/YES	YES/YES
Were the findings discussed in relation to the original research questions?	YES/YES	YES/YES	YES/YES	YES/YES	YES/YES	YES/YES	YES/YES	YES/YES	Yes/YES	YES/YES
Did the researcher discuss the contribution the study makes to existing knowledge or understanding (e.g. did they consider the findings in relation to current practice or policy, or relevant research-based literature)?	YES/YES	YES/YES	YES/YES	YES/YES	YES/YES	YES/YES	YES/YES	YES/YES	YES/YES	YES/YES
Did the researcher identify new areas where research is necessary?	YES/YES	YES/YES	NO/NO	Unclear/UNCLEAR	YES/YES	NO/NO	NO/NO	NO/NO	YES/YES	YES/YES
Did the researcher discuss whether or how findings can be transferred to other populations or consider other ways the research may be used?	YES/YES	YES/YES	YES/YES	YES/YES	YES/YES	YES/YES	YES/YES	YES/YES	YES/YES	YES/YES
% of how far paper met CASP appraisal	62	62	45	79	83	69	76	72	83	79
